# Supplementary material for: Simultaneous abrupt shifts in hydrology and fish assemblage structure in a floodplain lake in the central Amazon
Source: Sci Rep. 2017 Jan 10;7:40170. doi: 10.1038/srep40170 (PMC5223205; doi:10.1038/srep40170)
Supplement: Supplementary Dataset 1 [file srep40170-s2.csv]

Supplementary data 1: Annual hydrological variables used in the principal components analysis to compare years.
Years	Days of dry season	Days of rising season	Days of flood season	Days of receding season	Minimum water level	Maximum water level	Amplitude of the flood pulse
1950-1951	105	100	135	42	15.74	28.47	12.73
1951-1952	63	140	88	61	18.05	27.58	9.53
1952-1953	84	76	184	34	17.14	29.69	12.55
1953-1954	56	119	139	42	17.07	28.49	11.42
1954-1955	96	97	135	32	17.63	28.53	10.9
1955-1956	130	81	120	67	16.03	27.65	11.62
1956-1957	0	200	90	35	20.89	27.33	6.44
1957-1958	85	133	100	48	16.51	27.58	11.07
1958-1959	85	139	112	49	14.74	27.71	12.97
1959-1960	45	164	92	58	18.67	27.55	8.88
1960-1961	67	168	86	34	18.33	27.13	8.8
1961-1962	94	114	136	34	15.96	28.33	12.37
1962-1963	135	77	84	45	17.15	27.31	10.16
1963-1964	192	116	0	100	13.64	25.91	12.27
1964-1965	100	109	60	65	18.41	26.58	8.17
1965-1966	95	160	35	71	16	26.41	10.41
1966-1967	115	90	132	44	16.76	27.91	11.15
1967-1968	111	103	72	124	16.18	27.13	10.95
1968-1969	0	157	95	60	21.03	27.4	6.37
1969-1970	111	89	135	62	16.86	28.31	11.45
1970-1971	80	72	169	57	18.19	29.12	10.93
1971-1972	0	132	164	74	21.14	28.7	7.56
1972-1973	0	167	142	65	20.02	28.57	8.55
1973-1974	0	133	162	89	21.16	28.46	7.3
1974-1975	0	105	182	51	21.84	29.11	7.27
1975-1976	29	105	159	42	19.32	29.61	10.29
1976-1977	76	113	127	51	18.06	28.45	10.39
1977-1978	0	187	121	110	20.66	28.11	7.45
1978-1979	0	135	108	47	20.12	28.23	8.11
1979-1980	97	184	3	69	17.44	26	8.56
1980-1981	71	167	90	51	17.68	26.85	9.17
1981-1982	98	100	134	48	17.24	28.97	11.73
1982-1983	59	159	46	58	18.28	26.52	8.24
1983-1984	115	116	128	60	17.08	28.03	10.95
1984-1985	53	190	28	126	19.58	26.27	6.69
1985-1986	12	140	130	62	19.74	28.14	8.4
1986-1987	0	162	112	57	21.4	27.91	6.51
1987-1988	85	137	104	37	17.99	27.78	9.79
1988-1989	69	103	182	106	17.82	29.99	12.17
1989-1990	34	68	138	42	20.94	28.23	7.29
1990-1991	67	137	122	37	16.32	28.06	11.74
1991-1992	155	104	0	95	16.07	25.42	9.35
1992-1993	84	99	148	60	17.56	28.76	11.2
1993-1994	25	118	181	63	19.47	29.05	9.58
1994-1995	32	158	78	40	19.06	27.16	8.1
1995-1996	97	101	150	42	15.06	28.54	13.48
1996-1997	56	116	139	35	19.14	28.84	9.7
1997-1998	121	117	93	37	14.34	27.58	13.24
1998-1999	110	63	183	32	15.03	29.3	14.27
1999-2000	88	106	135	64	16.95	28.62	11.67
2000-2001	54	84	134	50	18.57	28.21	9.64
2001-2002	82	106	144	40	16.81	27.91	9.85
2002-2003	45	153	121	45	17.19	28.27	11.08
2003-2004	86	119	85	81	19.01	27.13	8.12
2004-2005	51	111	118	41	19.23	28.1	8.87
2005-2006	105	62	161	43	14.75	28.84	14.09
2006-2007	75	138	115	39	16.89	28.18	11.29
2007-2008	74	103	149	42	17.74	28.62	10.88
2008-2009	66	80	197	32	18.43	29.77	11.34
2009-2010	83	114	102	38	15.86	27.96	12.1
2010-2011	134	86	123	29	13.63	28.62	14.99
2011-2012	99	62	180	30	16.76	29.97	13.21
2012-2013	104	64	163	56	15.96	29.33	13.37
2013-2014	30	121	174	42	19.35	29.5	10.15
