# Supplementary material for: Simultaneous abrupt shifts in hydrology and fish assemblage structure in a floodplain lake in the central Amazon
Source: Sci Rep. 2017 Jan 10;7:40170. doi: 10.1038/srep40170 (PMC5223205; doi:10.1038/srep40170)
Supplement: Supplementary Dataset 2 [file srep40170-s3.csv]

Supplementary data 2: Taxonomic composition of the time series. Abundances are shown as CPUE (m2/24h) values.;
;;;;;;;;;;;;;;;;;;;;;;;;;;;;;;;;;;;;;;;;;;;;;;;;;;;;;;;;;;;;;;;;;;;;;;;;;;;;;;;;;;;;;;;;;;;;;;;;;;
species abbreviation;;Ahe;Afa;Ami;Aat;Abr;Ain;Auc;Agr;Ado;Ael;Aor;Asp;Aoc;Aco;Abr;Anu;Bam;Bme;Cma;Cor;Cep;Cmo;Cam;Colma;Ckn;Cvi;Cal;Cme;Dam;Gpr;Har;Him;Hsp;Hspu;Hma;Hli;Hsc;Hed;Hfi;Hmar;Hgu;Iam;Jju;Lpr;Lam;Lfa;Lfr;Ltr;Lba;Lgr;Mfe;Mhy;Mli;Mau;Mdu;Nhe;Nhu;Oas;Opu;Obi;Pca;Pfl;Pbl;Ppi;Pmo;Psq;Pal;Pla;Pni;Pam;Pru;Pti;Pgr;Psc;Ppa;Pna;Rma;Rvu;Rar;Rmi;Rmy;Sac;Sju;Sfa;Sin;Sta;Srel;Sma;Ssp;Sel;Sli;Sbi;Tga;…
Length of Cycles (months);Year/Cycles ;Acarichthys heckelii;Acestrorhynchus falcirostris;Acestrorhynchus microlepis;Ageneiosus atronasus;Ageneiosus brevis;Ageneiosus inermis;Ageneiosus ucayalensis;Anadoras grypus;Ancistrus dolichopterus;Anodus elongatus;Anodus orinocencis;Anodus sp.;Astronotus ocellatus;Auchenipterichthys coracoideus;Auchenipterus britskii;Auchenipterus nuchalis;Brycon amazonicus…
13;1999-2000;0.003;0.069;0.003;0.002;0.006;0.001;0.014;0.007;0.004;0.07;0;0.001;0.002;0.007;0.039;0.036;0;0;0.005;0.005;0.01;0.009;0.004;0.003;0;0;0.023;0.018;0.007;0.001;0.047;0.001;0.179;0.001;0.016;0.05;0.001;0.001;0.005;0.021;0.006;0;0.003;0.004;0;0.001;0.014;0.009;0.003;0;0.011;0;0.002;0.004;0.017;0.002;0.001;0.003;0.011;0.001;0.013;0.053;0.014;0.001;0.004;0.005;0.012;0.017;0.023;0.008;0.036…
11;2000-2001;0.006;0.144;0.005;0.003;0.008;0;0.013;0.008;0.004;0.063;0;0.001;0;0.077;0.018;0.026;0.004;0;0.005;0.011;0.002;0.005;0.004;0.004;0.002;0;0.077;0.012;0.015;0;0.028;0;0.125;0.002;0.022;0.037;0.003;0.002;0.006;0.011;0;0.009;0.001;0.002;0.003;0.001;0.007;0.003;0.004;0.007;0.013;0.001;0;0.007;0.007;0.014;0.003;0.01;0.02;0.002;0.023;0.027;0.04;0;0.005;0.008;0.006;0.025;0.019;0.014;0.04;0.00…
12;2001-2002;NA;NA;NA;NA;NA;NA;NA;NA;NA;NA;NA;NA;NA;NA;NA;NA;NA;NA;NA;NA;NA;NA;NA;NA;NA;NA;NA;NA;NA;NA;NA;NA;NA;NA;NA;NA;NA;NA;NA;NA;NA;NA;NA;NA;NA;NA;NA;NA;NA;NA;NA;NA;NA;NA;NA;NA;NA;NA;NA;NA;NA;NA;NA;NA;NA;NA;NA;NA;NA;NA;NA;NA;NA;NA;NA;NA;NA;NA;NA;NA;NA;NA;NA;NA;NA;NA;NA;NA;NA;NA;NA;NA;NA;NA;NA;NA;NA
13;2002-2003;0;0.077;0.006;0.001;0.003;0.002;0.005;0.015;0;0.031;0;0.002;0.002;0.082;0.003;0.014;0.004;0;0.003;0.014;0.008;0.007;0.006;0.006;0;0.001;0.001;0.007;0.007;0.028;0.007;0.005;0.086;0.004;0.018;0.045;0.006;0.001;0;0.009;0.001;0.002;0.004;0.006;0.001;0;0.005;0.002;0.001;0.006;0.007;0.001;0;0.007;0.018;0;0.002;0;0.004;0.002;0.01;0.041;0.006;0;0.006;0.003;0.008;0.009;0.023;0.006;0.097;0.003…
12;2003-2004;0.005;0.085;0.008;0.001;0.001;0.001;0.007;0.021;0;0.034;0;0.002;0.002;0.017;0.004;0.01;0.005;0;0.001;0.003;0.004;0.007;0.011;0.012;0.006;0.001;0.003;0.017;0.002;0.005;0.008;0.006;0.146;0.006;0.021;0.045;0.003;0.002;0.002;0.003;0.003;0.019;0;0.004;0.003;0.001;0.004;0.002;0.003;0.008;0.015;0.005;0.004;0.006;0.016;0.002;0.001;0.007;0.037;0.003;0.006;0.031;0.015;0;0.004;0.002;0.005;0.033…
10;2004-2005;0.009;0.106;0.003;0.001;0.001;0;0.006;0.01;0.001;0.052;0.005;0.001;0.002;0.048;0.004;0.009;0.012;0.003;0.004;0.001;0.007;0.006;0.03;0.032;0.008;0.002;0.005;0.023;0.001;0.001;0.026;0;0.094;0.004;0.008;0.097;0.003;0.001;0.003;0.008;0;0.026;0.001;0.005;0.001;0.002;0.003;0.001;0;0.02;0.007;0.003;0.001;0.002;0.027;0.002;0;0.002;0.005;0.004;0.006;0.016;0.02;0;0.003;0.003;0.033;0.053;0.022;…
13;2005-2006;NA;NA;NA;NA;NA;NA;NA;NA;NA;NA;NA;NA;NA;NA;NA;NA;NA;NA;NA;NA;NA;NA;NA;NA;NA;NA;NA;NA;NA;NA;NA;NA;NA;NA;NA;NA;NA;NA;NA;NA;NA;NA;NA;NA;NA;NA;NA;NA;NA;NA;NA;NA;NA;NA;NA;NA;NA;NA;NA;NA;NA;NA;NA;NA;NA;NA;NA;NA;NA;NA;NA;NA;NA;NA;NA;NA;NA;NA;NA;NA;NA;NA;NA;NA;NA;NA;NA;NA;NA;NA;NA;NA;NA;NA;NA;NA;NA
12;2006-2007;0.001;0.04;0;0;0.002;0;0.001;0.001;0;0.018;0;0;0.001;0.003;0.002;0.006;0.005;0;0.002;0.001;0.001;0.002;0.002;0.002;0;0.002;0;0.008;0.002;0.002;0.011;0;0.028;0.003;0.011;0.021;0.001;0;0.001;0.002;0;0;0;0;0;0;0.001;0.005;0;0.001;0.005;0;0;0.001;0.01;0.001;0.002;0;0.001;0.002;0.014;0.034;0.008;0.001;0.001;0.001;0.017;0.039;0.014;0.001;0.257;0.001;0;0.002;0.002;0.008;0;0.008;0;0.036;0.00…
12;2007-2008;0.003;0.046;0.001;0.001;0.002;0.001;0.003;0.012;0;0.048;0.004;0.001;0.001;0.008;0.007;0.017;0.004;0.004;0;0.005;0.002;0.002;0.002;0.002;0;0.001;0;0.002;0.003;0;0.007;0.001;0.021;0.002;0.009;0.032;0.001;0.002;0.001;0.01;0;0;0;0.008;0.002;0;0.003;0.001;0;0.002;0.032;0;0;0.004;0.014;0.004;0.003;0.001;0;0.001;0.006;0.012;0.008;0.001;0;0;0.02;0.024;0.011;0.002;0.171;0.001;0;0.003;0.008;0.…
12;2008-2009;0;0.092;0.012;0.003;0;0.002;0.004;0;0;0.064;0.001;0;0;0.027;0.008;0.015;0.001;0;0;0;0;0.001;0.004;0.005;0.001;0.001;0.002;0.003;0.002;0;0.005;0;0.06;0;0.002;0.007;0;0.001;0.002;0.009;0.002;0.001;0.007;0.001;0;0;0.001;0.001;0.001;0.002;0.002;0;0.001;0.001;0.011;0.002;0;0.001;0.001;0;0.004;0.019;0.005;0.002;0;0.001;0.019;0.042;0.002;0.005;0.233;0.001;0;0.001;0.001;0.004;0.001;0.007;0;0…
12;2009-2010;0;0.052;0.004;0.001;0.001;0.001;0.004;0.004;0;0.049;0.004;0.004;0;0.052;0.013;0.03;0;0.001;0;0;0.002;0.003;0.003;0.003;0;0.005;0;0.011;0.007;0;0.001;0;0.029;0.002;0.002;0.016;0;0.002;0.002;0.005;0.004;0;0;0.003;0.001;0.001;0;0.007;0;0;0.004;0.002;0;0.011;0.018;0.001;0.003;0.001;0;0.004;0.007;0.031;0.007;0;0.003;0.002;0.016;0.047;0.007;0.008;0.13;0;0.001;0;0.007;0.016;0;0.013;0.001;0.…
12;2010-2011;0.001;0.087;0.003;0;0;0;0.002;0.001;0;0.04;0.001;0.011;0.002;0.035;0.019;0.014;0.001;0.004;0;0.001;0;0.002;0;0.001;0.004;0.003;0.001;0.006;0.004;0;0.001;0;0.038;0.001;0.005;0.02;0.003;0.003;0;0.002;0.005;0.001;0;0.001;0.001;0.001;0.002;0.002;0.001;0;0.002;0.001;0.001;0.001;0.018;0;0.001;0.001;0.003;0.003;0.004;0.009;0.005;0.002;0.002;0.001;0.013;0.048;0.006;0.009;0.199;0;0.002;0;0.00…
12;2011-2012;0.002;0.063;0.002;0;0;0.002;0.005;0.004;0.001;0.048;0;0.003;0.001;0.008;0.004;0.006;0.002;0.002;0.002;0.002;0.001;0.001;0.004;0.005;0.001;0;0;0.005;0.002;0;0;0.003;0.015;0.001;0.007;0.03;0;0.002;0.003;0.006;0.003;0.002;0;0.001;0;0;0.002;0.003;0;0;0.002;0;0;0.001;0.019;0;0.004;0.001;0.004;0.001;0.003;0.029;0.006;0.002;0;0.002;0.005;0.015;0.003;0.003;0.08;0.002;0;0.001;0.004;0.006;0;0.…
12;2012-2013;0.003;0.033;0.002;0;0;0.001;0.004;0.001;0.001;0.064;0;0.001;0.001;0.053;0.009;0.022;0.004;0.001;0.001;0.001;0.001;0.004;0.001;0.001;0.002;0.003;0;0.023;0.003;0.001;0.013;0.003;0.104;0.005;0.001;0.015;0.001;0.001;0.001;0.005;0.002;0.001;0.004;0.011;0.001;0.001;0.001;0.003;0;0.004;0.003;0;0.001;0.006;0.017;0;0.003;0.002;0.002;0.002;0.006;0.038;0.01;0;0.001;0.002;0.004;0.02;0.004;0.006;…
12;2013-2014;0.001;0.028;0.001;0.001;0;0.001;0.005;0.002;0.002;0.062;0;0.001;0;0.004;0.003;0.002;0.001;0.001;0;0;0;0.002;0.003;0.003;0.002;0;0;0.001;0.001;0;0.004;0.002;0.013;0.001;0.002;0.006;0.002;0.001;0.001;0.002;0;0.002;0.001;0;0;0.002;0;0.001;0.001;0.002;0.002;0;0;0.003;0.006;0.004;0;0.001;0;0.001;0.006;0.02;0.005;0.001;0.001;0.004;0.002;0.002;0.001;0.002;0.039;0;0.001;0;0.002;0.006;0;0.005…
