# Supplementary material for: Simultaneous abrupt shifts in hydrology and fish assemblage structure in a floodplain lake in the central Amazon
Source: Sci Rep. 2017 Jan 10;7:40170. doi: 10.1038/srep40170 (PMC5223205; doi:10.1038/srep40170)
Supplement: Supplementary Dataset 3 [file srep40170-s4.csv]

Supplementary data 3: Life history traits by specie, life history and trophic classifications.
SP	Maximum Size (mm)	Maturation size (mm)	Fecundity	Oocyte diameter (mm)	Parental care	Life history strategy	Trophic strategy	Trophic level
Cichla monoculus	400	188	3100	2.5	6	Equilibrium-large	Piscivore	3
Osteoglossum bicirrhosum	561	477	310	12	4	Equilibrium-large	Invertivore	2
Pterygoplichthys pardalis	400	170	1157	3.7	4	Equilibrium-large	Detritivore	1
Acarichthys heckelii	172	60	1340	1.7	6	Equilibrium-small	Omnivore	1.5
Ancistrus dolichopterus	200	92	100	2.9	4	Equilibrium-small	Detritivore	1
Astronotus ocellatus	250	132	2300	2.4	6	Equilibrium-small	Invertivore	2
Chaetobranchopsis orbicularis	265	91	1287	1.9	6	Equilibrium-small	Planctivore	2
Cichlasoma amazonarum	135	65	1287	1.9	6	Equilibrium-small	Omnivore	1.5
Dekeyseria amazonica	174	112	1019.2	2.5	4	Equilibrium-small	Detritivore	1
Geophagus proximus	220	60	1645	2.7	6	Equilibrium-small	Invertivore	2
Heros spurius	160	76	2003	1.5	6	Equilibrium-small	Omnivore	1.5
Mesonauta festivus	120	48	1185	1.5	6	Equilibrium-small	Omnivore	1.5
Pterophyllum scalare	97	70	469	1.25	6	Equilibrium-small	Invertivore	2
Satanoperca acuticeps	151	85	1010	1.5	6	Equilibrium-small	Invertivore	2
Satanoperca jurupari	269	104	1056	2	6	Equilibrium-small	Invertivore	2
Trachelyopterus galeatus	237	110	2511.7	2	1	Intermediate-small	Omnivore	1.5
Ageneiosus atronasus	150	140	1000	1.6	1	Intermediate-small	Piscivore	3
Ageneiosus brevis	165	120	1000	1.6	1	Intermediate-small	Piscivore	3
Auchenipterichthys coracoideus	200	89	983	1.5	1	Intermediate-small	Omnivore	1.5
Auchenipterus britskii	255	120	2466	1.7	1	Intermediate-small	Invertivore	2
Auchenipterus nuchalis	225	128	2466	1.6	1	Intermediate-small	Invertivore	2
Hoplias malabaricus	380	150	7459	1.8	2	Intermediate-small	Piscivore	3
Hoplosternum littorale	300	107	6400	1.9	2	Intermediate-small	Invertivore	2
Hypoptopoma gulare	120	72	764	1.5	1	Intermediate-small	Detritivore	1
Metynnis hypsauchen	200	100	4726.6	1.4	1	Intermediate-small	Herbivore	1
Metynnis lippincottianus	200	95	4726.6	1.4	1	Intermediate-small	Herbivore	1
Ossancora asterophysa	101	83	1990	1.6	1	Intermediate-small	Invertivore	2
Ossancora punctata	113	83	1990	1.6	1	Intermediate-small	Invertivore	2
Pygocentrus nattereri	300	115	8694.9	1.7	2	Intermediate-small	Piscivore	3
Serrasalmus elongatus	250	146	2935	1.7	2	Intermediate-small	Piscivore	3
Serrasalmus maculatus	260	95	4033	1.8	2	Intermediate-small	Piscivore	3
Serrasalmus sp.n.	290	118	2097.4	2	2	Intermediate-small	Piscivore	3
Trachelyopterus porosus	200	113	2511.7	2	1	Intermediate-small	Invertivore	2
Curimatella alburna	166	63	40864	1	0	Periodic-small	Detritivore	1
Curimatella meyeri	205	76	64785	1	0	Periodic-small	Detritivore	1
Triportheus angulatus	230	89	20634	1	0	Periodic-small	Omnivore	1.5
Psectrogaster rutiloides	200	92	37407	1	0	Periodic-small	Detritivore	1
Anadoras grypus	146	95	10961	1	0	Periodic-small	Omnivore	1.5
Steindachnerina bimaculata	170	95	26815	1	0	Periodic-small	Detritivore	2
Triportheus albus	227	95	9669	1	0	Periodic-small	Omnivore	1.5
Acestrorhynchus microlepis	310	100	13370	0.9	0	Periodic-small	Piscivore	3
Triportheus auritus	297	102	23178.9	1	0	Periodic-small	Omnivore	1.5
Psectrogaster amazonica	200	104	39452	1	0	Periodic-small	Detritivore	1
Laemolyta proxima	285	105	16486	1.1	0	Periodic-small	Herbivore	1
Nemadoras humeralis	137	105	7452	0.9	0	Periodic-small	Invertivore	2
Curimata knerii	200	110	20020	1	0	Periodic-small	Detritivore	1
Lycengraulis batesii	181	110	11638	0.55	0	Periodic-small	Invertivore	2
Roeboides myersii	165	110	11601	0.9	0	Periodic-small	Piscivore	3
Mylossoma duriventre	220	114	25500	1.3	0	Periodic-small	Herbivore	1
Nemadoras hemipeltis	143	115	6762.3	0.9	0	Periodic-small	Invertivore	1.5
Pellona flavipinnis	410	116	16112.2	0.9	0	Periodic-small	Piscivore	3
Curimata vittata	193	117	20020	1	0	Periodic-small	Detritivore	1
Mylossoma aureum	200	124	25500	1.3	0	Periodic-small	Herbivore	1
Chalceus epakros	243	125	16680.2	1.1	0	Periodic-small	Invertivore	2
Lycengraulis grossidens	171	125	27276	0.7	0	Periodic-small	Invertivore	2
Hemiodus argenteus	222	126	42539	1.1	0	Periodic-small	Omnivore	1.5
Potamorhina altamazonica	250	129	74227	1	0	Periodic-small	Detritivore	1
Pimelodus aff. blochii	195	129	12290	0.6	0	Periodic-small	Omnivore	1.5
Hemiodus sp.n.	249	135	31995	1.2	0	Periodic-small	Omnivore	1.5
Hemiodus immaculatus	192	137	44600	1.2	0	Periodic-small	Omnivore	1.5
Anodus elongatus	256	140	17300	1	0	Periodic-small	Planctivore	2
Ilisha amazonica	220	140	13407	1	0	Periodic-small	Invertivore	2
Leporinus amazonicus	253	140	20800	1	0	Periodic-small	Omnivore	1.5
Schizodon fasciatus	319	141	70433	1	0	Periodic-small	Herbivore	1
Leporinus friderici	330	141	28950	1	0	Periodic-small	Omnivore	1.5
Acestrorhynchus falcirostris	350	143	26515.8	1.1	0	Periodic-small	Piscivore	3
Potamorhina latior	250	144	54667	1	0	Periodic-small	Detritivore	1
Jurengraulis juruensis	170	148	36363	0.4	0	Periodic-small	Planctivore	2
Semaprochilodus insignis	300	164	81070	1	0	Periodic-large	Detritivore	1
Plagioscion montei	375	167	13411	0.8	0	Periodic-large	Piscivore	3
Prochilodus nigricans	350	177	69427.3	1	0	Periodic-large	Detritivore	1
Hydrolycus scomberoides	467	185	51132	1	0	Periodic-large	Piscivore	3
Plagioscion squamosissimus	425	188	15991	0.8	0	Periodic-large	Piscivore	3
Pellona castelnaeana	572	190	88024.3	1	0	Periodic-large	Piscivore	3
Anodus sp.	253	190	21720	1	0	Periodic-large	Planctivore	2
Rhytiodus microlepis	315	190	109800	1	0	Periodic-large	Herbivore	1
Ageneiosus ucayalensis	350	200	24473	1.6	0	Periodic-large	Piscivore	3
Semaprochilodus taeniurus	300	202	81070	1	0	Periodic-large	Detritivore	1
Leporinus fasciatus	305	210	54112.7	1.2	0	Periodic-large	Omnivore	1.5
Anodus orinocencis	262	215	22400	1	0	Periodic-large	Planctivore	2
Sorubim elongatus	322	225	19863.7	1.2	0	Periodic-large	Piscivore	3
Rhytiodus argenteofuscus	328	231	110820	1	0	Periodic-large	Herbivore	1
Hypophthalmus edentatus	450	240	64171	1	0	Periodic-large	Planctivore	2
Brycon melanopterus	352	250	171545	1.5	0	Periodic-large	Omnivore	1.5
Calophysus macropterus	400	250	47040	0.9	0	Periodic-large	Piscivore	3
Pterodoras granulosus	300	250	75117	0.9	0	Periodic-large	Herbivore	1
Sorubim lima	380	255	26868	1.2	0	Periodic-large	Piscivore	3
Hypophthalmus fimbriatus	350	264	64171	1	0	Periodic-large	Planctivore	2
Leporinus trifasciatus	320	264	32544	0.9	0	Periodic-large	Omnivore	1.5
Pinirampus pirinampu	1200	275	64444	0.8	0	Periodic-large	Piscivore	3
Hypophthalmus marginatus	500	293	64171	1	0	Periodic-large	Planctivore	2
Rhaphiodon vulpinus	558	293	98185	1	0	Periodic-large	Piscivore	3
Rhamphicthys marmoratus	715	300	1000	1.3	0	Periodic-large	Invertivore	2
Ageneiosus inermis	450	306	31400	1.6	0	Periodic-large	Piscivore	3
Brycon amazonicus	400	320	171545	1.5	0	Periodic-large	Omnivore	1.5
Pseudoplatystoma tigrinum	1100	410	202960	1	0	Periodic-large	Piscivore	3
Colossoma macropomum	1200	600	1007364	1.2	0	Periodic-large	Herbivore	1
