# Supplementary material for: Simultaneous abrupt shifts in hydrology and fish assemblage structure in a floodplain lake in the central Amazon
Source: Sci Rep. 2017 Jan 10;7:40170. doi: 10.1038/srep40170 (PMC5223205; doi:10.1038/srep40170)
Supplement: Supplementary Dataset 4 [file srep40170-s5.csv]

Supplementary data 4: Annual abundance of each life history strategy. Abundances are shown as CPUE (m2/24h) values.;;
;;;
Year;Equilibrium-small;Equilibrium-large;Intermediate-small;Periodic-large;Periodic-small;
1999-2000;0.055;0.025;0.253;0.236;0.877;
2000-2001;0.078;0.013;0.293;0.276;0.97;
2001-2002;NA;NA;NA;NA;NA;
2002-2003;0.081;0.025;0.255;0.193;0.648;
2003-2004;0.062;0.021;0.227;0.155;0.896;
2004-2005;0.062;0.04;0.28;0.176;0.983;
2005-2006;NA;NA;NA;NA;NA;
2006-2007;0.028;0.006;0.076;0.128;0.654;
2007-2008;0.054;0.011;0.126;0.094;0.633;
2008-2009;0.012;0.003;0.102;0.086;0.721;
2009-2010;0.02;0.014;0.175;0.109;0.667;
2010-2011;0.013;0.011;0.165;0.07;0.85;
2011-2012;0.02;0.006;0.09;0.101;0.454;
2012-2013;0.027;0.012;0.168;0.104;0.788;
2013-2014;0.017;0.005;0.042;0.073;0.278;
