# Supplementary material for: Simultaneous abrupt shifts in hydrology and fish assemblage structure in a floodplain lake in the central Amazon
Source: Sci Rep. 2017 Jan 10;7:40170. doi: 10.1038/srep40170 (PMC5223205; doi:10.1038/srep40170)
Supplement: Supplementary Dataset 5 [file srep40170-s6.csv]

Supplementary data 5: Annual abundance of each consumer trophic level. Abundances are shown as CPUE (m2/24h) values.
Years	Level 1	Level 1.5	Level 2	Level 3
1999-2000	0.339	0.499	0.306	0.284
2000-2001	0.383	0.578	0.308	0.355
2001-2002	NA	NA	NA	NA
2002-2003	0.319	0.38	0.212	0.29
2003-2004	0.32	0.562	0.24	0.239
2004-2005	0.462	0.536	0.288	0.256
2005-2006	NA	NA	NA	NA
2006-2007	0.427	0.238	0.081	0.146
2007-2008	0.312	0.317	0.166	0.123
2008-2009	0.379	0.231	0.131	0.182
2009-2010	0.332	0.337	0.147	0.169
2010-2011	0.347	0.448	0.127	0.186
2011-2012	0.202	0.19	0.127	0.15
2012-2013	0.416	0.37	0.154	0.161
2013-2014	0.105	0.108	0.104	0.098
